# Supplementary material for: Improving Degradation of Polycyclic Aromatic Hydrocarbons by Bacillus atrophaeus Laccase Fused with Vitreoscilla Hemoglobin and a Novel Strong Promoter Replacement
Source: Biology (Basel). 2022 Jul 27;11(8):1129. doi: 10.3390/biology11081129 (PMC9404780; doi:10.3390/biology11081129)
Supplement: Supplementary file 1 [file biology-11-01129-s001.zip]

Archive with 1 entries (1 files):
- biology-1828296-supplementary.pdf
